# Supplementary material for: Metabolite profiling of tubers of an early- and a late-maturing potato line and their grafts
Source: Metabolomics. 2022 Nov 5;18(11):88. doi: 10.1007/s11306-022-01950-3 (PMC9637070; doi:10.1007/s11306-022-01950-3)
Supplement: Supplementary file 1 — Supplementary file1 (XLSX 31 KB) [file 11306_2022_1950_MOESM1_ESM.xlsx]

## Sheet: Table S1
List of metabolites present in significantly (Student's t-test, p≤ 0.05) different amounts in CE3027 and CE3130 tubers
Polar metabolites (80)	p.value			Non-polar metabolites (33)	p.value
3-amino-2-piperidone	0.0022028			3-penten-2-one	0.00015117
3-deoxy-D-arabino-hexonic acid	1.4739e-05			tridecane	4.0131e-09
5,6-dihydrouracil	0.0043191			n-lauryl acrylate	0.013186
5beta-pregnane-3,20-dione	0.00035603			lignoceric acid	0.0006595
acetamide	0.00041729			linoleic acid	0.0041214
alpha-ketoisovalerica acid	0.00046479			linolenic acid	0.00118
beta-alanine	0.0022837			ui110	0.0016996
beta-D-glucuronic acid	7.5928e-09			ui111	0.00019584
citric acid	0.0028367			ui113	0.00048326
D-fructose	0.00058967			ui114	0.012532
D-glucaric acid	0.0009652			ui116	4.4019e-05
D-glucose	0.00086479			ui117	0.0014045
D-mannitol	0.0011978			ui118	0.00050479
D-sorbitol	0.0011886			ui119	0.0020769
GABA	7.3396e-05			ui123	0.0016928
galactaric acid	0.002895			ui124	0.0018301
galactinol	1.7654e-07			ui125	0.0050754
glucose-6-phosphate	0.00051515			ui126	1.4577e-05
glutamic acid	0.0018445			ui127	0.00042638
lactose	0.0059465			ui130	1.7366e-05
L-asparagine	7.8009e-06			ui131	0.003136
L-aspartic acid	1.1334e-05			ui132	8.0901e-05
lauric acid	0.00029973			ui136	4.2671e-06
L-glutamine	5.6336e-05			ui137	0.013448
L-histidine	0.017758			ui148	0.0037917
L-proline	0.020318			ui150	0.0098727
L-serine	0.0021115			ui153	3.6569e-06
L-threonine	0.0010091			ui156	0.012116
L-tryptophan	2.5089e-05			ui163	0.006084
malic acid	0.0068749			ui168	0.01987
mannose-6-phosphate	0.0012393			ui170	0.00019112
myo-inositol	2.9848e-06			ui171	5.3567e-06
ornithine	6.4078e-07			ui181	0.0019222
phosphoric acid	0.02054
putrescine	0.00065394
succinic acid	0.0070441
ui103	0.001713
ui104	2.0897e-06
ui105	0.0074644
ui106	2.9294e-06
ui15	0.0041838
ui17	0.0029948
ui182	0.0058313
ui3	3.9124e-05
ui32	1.5788e-07
ui33	5.8764e-05
ui34	0.0089748
ui35	4.4537e-05
ui37	0.0072672
ui40	0.012746
ui44	0.0022821
ui49	0.0098517
ui50	8.4043e-06
ui51	0.00024584
ui52	1.4664e-06
ui55	0.0017529
ui57	9.9683e-06
ui58	0.0070806
ui62	0.0095522
ui65	6.4027e-07
ui66	4.1405e-07
ui67	2.825e-06
ui68	7.6733e-05
ui69	1.594e-07
ui7	1.8891e-07
ui70	0.0017806
ui71	0.0033064
ui73	9.4509e-05
ui74	0.0065782
ui76	4.7046e-05
ui78	0.0010029
ui79	0.012205
ui84	2.1678e-06
ui85	4.9919e-07
ui86	0.018156
ui88	3.4544e-07
ui89	0.0004453
ui90	0.0018939
ui91	0.019787
ui93	0.00021722

## Sheet: Table S2
List of metabolites present in significantly (Student's t-test, p ≤ 0.05) different amounts in CE3027 and CE3027/CE3027 tubers
Polar metabolites (30)				Non-polar metabolites (15)	p.value
4-hydroxybutanoic acid	0.0046713			cholesterol	0.0011573
5beta-pregnane-3,20-dione	0.0037165			linolenic acid	0.0046445
alpha ketoglutaric acid	0.00051744			pentacosanoic acid	0.0029957
D-gluose	0.004135			tridecane	1.05e-06
fumaric acid	9.53e-06			ui109	0.0067421
galactinol	0.0063607			ui122	0.0071914
L-asparagine	0.0020928			ui143	0.0067018
lauric acid	0.0036863			ui145	0.00064672
L-Isoleucine	5.66e-05			ui146	0.0048085
L-serine	0.0052654			ui157	0.0050804
L-tryptophan	0.00018994			ui160	0.00053577
L-valine	0.0015766			ui161	0.0049701
malic acid	0.0055328			ui163	0.0036368
phenylalanine	0.0026542			ui175	0.0051705
phosphoryl-ethanolamine	0.00010045			ui176	2.46e-06
urea	0.0064145
ui30	1.66e-07
ui32	0.0041343
ui34	0.0027196
ui35	0.0016245
ui4	3.27e-09
ui41	5.97e-08
ui43	6.76e-06
ui52	3.11e-07
ui58	0.0052599
ui60	0.0046476
ui7	0.0056858
ui72	0.0029645
ui79	0.003822
ui94	0.0059929

## Sheet: Table S3
List of metabolites present in significantly (Student's t-test, p≤ 0.05) different amounts in CE3130 and CE3130/CE3130 tubers
Polar metabolites (28)	p.value			Non-polar metabolites (5)	p.value
cis-aconitic acid	0.0058717			tridecane	2.59e-09
citric acid	0.0013849			ui121	5.34e-06
D-mannitol	0.00033878			ui142	0.003709
GABA	0.0048171			ui154	0.00046745
galactaric acid	0.00056044			ui173	0.00020927
L-asparagine	0.00072555
L-aspartic acid	0.00019724
L-lysine	0.0056607
L-threonic acid	0.00065729
L-tryptophan	0.0058323
succinic acid	0.00031135
ui106	5.19e-06
ui20	0.0049604
ui30	2.54e-06
ui32	9.94e-06
ui35	1.18e-07
ui47	0.0033472
ui50	6.4e-07
ui52	1.75e-07
ui6	0.0042245
ui64	0.00015061
ui7	2.04e-07
ui73	0.00030387
ui74	0.00029788
ui84	1.41e-06
ui92	1.26e-06
ui93	7.89e-06
ui99	4.78e-06

## Sheet: Table S4
List of metabolites present in significantly (Student's t-test, p ≤ 0.05) different amounts in CE3027/CE3027 and CE3130/CE3027 tubers
Polar metabolites (67)				Non-polar metabolites (8)	p.value
2-phenylethylamine	3.23e-09			3-ethyl-5-(2-ethylbutyl)-octadecane	0.0042943
3-deoxy-D-arabino-hexonic acid	0.0022645			2-palmitoylglycerol	0.0026862
5,6-dihydrouracil	6.93e-05			pentacosanoic acid	0.0031792
5beta-pregnane-3,20-dione	0.0012524			tridecane	1.52e-06
acetamide	1.55e-05			ui109	0.0022272
acrylic acid	0.0060691			ui114	0.0070795
Alloxanoic acid	0.0099236			ui121	3.56e-05
beta-alanine	0.0012375			ui160	0.0027409
beta-D-glucuronic acid	3.39e-06
D-fructose	0.00036174
D-sorbitol	0.00095919
fumaric acid	1.42e-06
GABA	0.0089478
galactinol	3.57e-07
glyceric acid	0.0055364
L-asparagine	1.38e-05
L-aspartic acid	0.0068337
L-glutamine	1.97e-06
L-Isoleucine	0.0098241
L-leucine	0.013547
L-serine	0.00010787
L-threonine	0.00057747
L-valine	0.001686
phenylalanine	0.008368
phosphoryl-ethanolamine	0.001135
pipecolic acid	0.00014316
serotonin	0.0013726
succinic acid	0.0075934
sucrose	0.007102
ui100	0.010089
ui104	0.0012545
ui105	0.00086226
ui106	1.65e-07
ui108	0.0086973
ui15	0.00021781
ui17	0.012427
ui182	0.0036954
ui20	0.011967
ui25	1.8e-05
ui26	0.0022182
ui3	0.00041231
ui33	0.001106
ui34	0.00031959
ui37	0.0033478
ui39	0.0056922
ui4	5.68e-06
ui40	4.14e-05
ui41	0.0012483
ui42	0.0072296
ui43	0.0034205
ui44	1.94e-06
ui45	0.010796
ui47	0.0079448
ui50	0.00033174
ui53	0.0088371
ui54	0.0013532
ui58	3.21e-07
ui59	0.0025194
ui65	0.012681
ui66	0.0049451
ui69	1.93e-08
ui7	0.0080663
ui76	0.013245
ui84	0.0038773
ui85	0.00047856
ui89	0.0057612
ui99	0.0090087

## Sheet: Table S5
List of metabolites present in significantly (Student's t-test, p ≤ 0.05) different amounts in CE3130/CE3130 and CE3027/CE3130 tubers
Polar metabolites (89)	p.value			Non-polar metabolites (36)	p.value
2-phenylethylamine	3.81e-08			3-penten-2-one	0.0056883
3-amino-2-piperidone	5.58e-06			linolenic acid	0.0054644
3-deoxy-D-arabino-hexonic acid	7.91e-07			octadecane	0.0092425
4-hydroxybutanoic acid	0.015896			ui1	0.0051436
5,6-dihydrouracil	6.97e-07			tridecane	2.6e-06
5beta-pregnane-3,20-dione	1.72e-05			ui109	0.0086516
5-Hydroxyindoleacetic acid	0.0098543			ui111	0.00845
5-oxoproline	0.011354			ui112	0.0043782
acetamide	6.36e-08			ui113	4.51e-05
acetic acid	0.0030997			ui114	0.010716
Alloxanoic acid	6.48e-05			ui115	0.0083194
beta-alanine	0.00041738			ui116	0.00037973
beta-D-glucuronic acid	1.86e-07			ui117	0.0083754
caffeic acid	0.011447			ui120	0.015007
cis-aconitic acid	0.0010982			ui121	2.42e-06
D-fructose	9.72e-05			ui123	0.0035784
D-glucaric acid	0.0010283			ui124	0.00011025
D-glucoheptose	0.0055362			ui125	7.67e-06
D-glucose	2.87e-06			ui129	0.001017
D-sorbitol	0.0075968			ui132	0.0075433
galactaric acid	0.00039856			ui134	0.0011541
galactinol	3.2e-08			ui135	8.67e-07
glucono-delta-lactone	0.00057926			ui141	0.0079609
glucose-6-phosphate	0.0012365			ui143	0.010188
glutamic acid	3.24e-05			ui146	0.00031529
glycerol 3-phosphate	4.37e-08			ui150	0.004826
L-asparagine	8.94e-06			ui153	0.021592
L-aspartic acid	0.0064501			ui157	0.01307
L-glutamine	2.31e-07			ui159	9.35e-09
L-histidine	0.0018714			ui164	0.0063724
L-lysine	0.021536			ui166	0.013488
L-serine	1.56e-05			ui170	0.00049609
L-threonic acid	0.00042697			ui171	0.0074214
L-threonine	3.75e-06			ui172	3.6e-07
L-tryptophan	0.000212			ui174	0.01084
L-tyrosine	0.00048188			ui181	0.015899
malic acid	7.06e-05
mannose-6-phosphate	0.0030202
myo-inositol	3.89e-09
ornithine	6.14e-05
pantothenic acid	0.017824
phosphoric acid	0.0060148
pipecolic acid	3.57e-06
serotonin	0.0018405
ui102	0.00056413
ui103	0.01233
ui104	9.18e-07
ui105	9.72e-05
ui107	4.78e-05
ui14	0.0069868
ui15	5.52e-08
ui182	0.0021676
ui20	8.89e-06
ui25	0.00078957
ui3	0.00066035
ui31	0.00011695
ui34	1.56e-06
ui36	0.0028637
ui37	0.0032624
ui38	0.0097845
ui4	1.25e-08
ui40	0.0051652
ui44	5.15e-05
ui48	0.011506
ui50	9.59e-09
ui51	2.28e-05
ui52	0.013335
ui53	0.0052282
ui54	0.00010887
ui55	0.00090976
ui57	2.5e-06
ui6	1.13e-07
ui62	6.19e-05
ui65	0.0018948
ui66	0.019924
ui67	3.17e-07
ui68	1.81e-07
ui69	1.29e-05
ui76	0.0056642
ui82	0.0043997
ui85	8.64e-06
ui86	0.0076312
ui88	0.00012634
ui89	0.00075374
ui93	0.0013051
ui95	0.0017922
ui96	0.0039929
ui97	0.012798
ui99	1.44e-06

## Sheet: Table S6
List of metabolites present in significantly (Student's t-test, p ≤ 0.05) different amounts in CE3027/CE3027 tubers compared with CE3130/CE3027 tubers as well as in CE3130/CE3130 tubers compared with CE3027/CE3130 tubers
		fold change		fold change			fold change		fold change
Polar metabolites (35)	p.value	(27/30)/(30/30)	p.value	(30/27)/(27/27)	Non-polar metabolites (2)	p.value	(27/30)/(30/30)	p.value	(30/27)/(27/27)
2-phenylethylamine	3.81e-08	2.6205	3.23e-09	0.29719	ui114	0.010716	0.85005	0.0070795	0.29498
3-deoxy-D-arabino-hexonic acid	7.91e-07	1.2685	0.0022645	1.0748	ui121	2.42e-06	3.6751	3.56e-05	0.1211
5.6-dihydrouracil	6.97e-07	0.15066	6.93e-05	3.802
5beta-pregnane-3.20-dione	1.72e-05	1.6865	0.0012524	1.334
acetamide	6.36e-08	0.12743	1.55e-05	4.4363
alloxanoic acid	6.48e-05	0.1801	0.0099236	2.199
beta-alanine	0.00041738	0.21539	0.0012375	2.141
beta-D-glucuronic acid	1.86e-07	2.7262	3.39e-06	0.36696
D-fructose	9.72e-05	10.246	0.00036174	9.9175
D-sorbitol	0.0075968	0.73464	0.00095919	1.324
galactinol	3.2e-08	7.3294	3.57e-07	0.16333
L-asparagine	8.94e-06	0.18309	1.38e-05	4.4531
L-aspartic acid	0.0064501	0.34695	0.0068337	2.1341
L-glutamine	2.31e-07	0.060811	1.97e-06	11.426
L-serine	1.56e-05	0.21298	0.00010787	2.5591
L-threonine	3.75e-06	0.2042	0.00057747	2.674
pipecolic acid	3.57e-06	0.092754	0.00014316	5.6815
serotonin	0.0018405	0.27614	0.0013726	2.7064
ui104	9.18e-07	3.1643	0.0012545	0.48236
ui105	9.72e-05	1.7225	0.00086226	1.2776
ui15	5.52e-08	2.9034	0.00021781	0.34054
ui34	1.56e-06	0.12213	0.00031959	5.2703
ui37	0.0032624	0.79098	0.0033478	1.9584
ui4	1.25e-08	2.6254	5.68e-06	0.0136
ui40	0.0051652	0.3052	4.14e-05	2.6086
ui44	5.15e-05	0.13178	1.94e-06	6.4444
ui50	9.59e-09	8.222	0.00033174	0.10427
ui53	0.0052282	0.25635	0.0088371	2.8589
ui54	0.00010887	1.036	0.0013532	1.5435
ui65	0.0018948	3.0703	0.012681	1.9565
ui66	0.019924	1.2891	0.0049451	1.5663
ui69	1.29e-05	7.6818	1.93e-08	0.30591
ui76	0.0056642	0.19822	0.013245	2.5985
ui85	0.0076312	2.0409	0.00047856	1.8465
ui99	1.44e-06	3.5262	0.0090087	0.23419
